# Supplementary material for: A GP1BA Variant in a Czech Family with Monoallelic Bernard-Soulier Syndrome
Source: Int J Mol Sci. 2022 Jan 14;23(2):885. doi: 10.3390/ijms23020885 (PMC8777725; doi:10.3390/ijms23020885)
Supplement: Supplementary file 1 [file ijms-23-00885-s001.zip]

Archive with 1 entries (1 files):
- ijms-1511540-supplementary.pdf
